# Supplementary material for: Analysis of the causes of recurrence after frontalis suspension using silicone rods for congenital ptosis
Source: PLoS One. 2017 Feb 16;12(2):e0171769. doi: 10.1371/journal.pone.0171769 (PMC5313185; doi:10.1371/journal.pone.0171769)
Supplement: S1 Dataset — (XLSX) [file pone.0171769.s001.xlsx]

## Sheet: Sheet1
ano_serial no	sex (m=0, f=1)	eye (OD=0, OS=1)	laterality (uni=0, bi=1)	preop PF	lift	lift group(<5=0, ≥5=1)	pre2 PF	droop PF	droop PF group (<3=0, ≥3=1)	duration	duration group (<36=0, ≥36=1)	redroop (months)	recur group (<24=0, ≥24=1)	Early recur (<30=0, ≥30=1)	tension (N)	tension per control	tension group (<50%=0, ≥50%=1)	brow fix suture	lid fix suture	fix migration	sleeve (intact=0, not intact=1)	surface group (mild=0, mod=1, severe-2)	cross group (mild=0, mod=1, severe-2)	SEM group (sum ≥3=1, <3 =0)
1	0	1	1	4.5	3	0	7.5	0	0	47.7	1	39	2	1	2.89	0.53	1	8	5	13	0	2	0	0
2	0	0	0	3	4.5	0	7.5	0	0	41	1	40	2	1				3	6	9	0	0	0	0
3	0	0	0	5	2.5	0	7	0.5	0	37.6	1	27	1	0	3.51	0.65	1	5	4.5	9.5	0	0	0	0
4	0	0	1	3.5	4	0	7	0.5	0	47.7	1	39	2	1				5	5	10	0	2	1	1
5	0	1	1	5.5	3	0	7	1	0	37	1	29	1	0				2.5	7	9.5	0	1	1	0
6	0	1	0	3.5	3.5	0	6	1	0	39.7	1	30	1	1	2.9279	0.54	1	5	5	10	0	1	1	0
7	1	1	0	4	4.5	0	7.5	1	0	34.4	0	33	1	1	3.51	0.65	1	4.5	3	7.5	0	1	2	1
8	0	1	1	4	2.5	0	5	1.5	0	30.6	0	29	1	0	2.9351	0.54	1	3	7	10	0	1	1	0
9	0	0	1	3.5	3.5	0	5	1.5	0	30.6	0	29	1	0	3.0351	0.56	1	3	6	9	0	1	1	0
10	0	1	1	2	4.5	0	5	1.5	0	34.6	0	30	1	1	3.1392	0.58	1	4.5	9	13.5	0	1	1	0
11	0	1	0	2.5	4.5	0	5.5	1.5	0	37.9	1	25	1	0	2.4091	0.45	0	4.5			0	0	0	0
12	1	0	0	3	5	1	6.5	1.5	0	56.2	1	54	2	1					10		0	1	1	0
13	1	0	0	0	6.5	1	5	1.5	0	7	0	7	0	0								2	2	1
14	0	0	0	4.5	3	0	5.5	2	0	45.4	1	35	1	1				5	8	13	0	2	2	1
15	1	0	0	2.5	4	0	4.5	2	0	64.7	1	55	2	1	2.9206	0.54	1		10		0	1	0	0
16	0	0	1	4	4.5	0	6.5	2	0	37	1	29	1	0				5	10	15	0	1	1	0
17	0	0	1	2	5	1	5	2	0	30.2	0	17	0	0	2.822	0.52	1					1	1	0
18	0	0	0	6	4	0	7.5	2.5	0	45.9	1	38	2	1	3.3246	0.61	1	4	5	9	0	0	1	0
19	0	1	1	2	4.5	0	4	2.5	0	30.2	0	17	0	0								1	1	0
20	0	0	0	2.5	5	1	5	2.5	0	50.7	1	50	2	1	2.3726	0.44	0	3	5	8	0	1	0	0
21	0	0	0	5	3	0	5	3	1	33	0	19	0	0	2.4715	0.46	0	4	4	8	0	2	1	1
22	0	0	1	6	3.5	0	6.5	3	1	34.6	0	30	1	1	2.9351	0.54	1	3.5	8	11.5	0	2	2	1
23	0	0	1	2	4.5	0	3.5	3	1	27.8	0	17	0	0				3	5	8	0	2	2	1
24	0	1	1	2	5	1	4	3	1	27.8	0	17	0	0				5	7	12	0	2	2	1
25	0	1	0	1	5.5	1	3	3.5	1	26	0	21	0	0								1	1	0
26	0	0	0	3	4	0	2.5	4.5	1	15.7	0	3	0	0	2.43	0.45	0	3.5	0	3.5	0	1	1	0
27	0	1	0	5	3.5	0	3	5	1	45.4	1	25	1	0								0	0	0
28	1	0	0	5	4	0	3	6	1	46.4	1	37	2	1	2.4356	0.45	0	5			0	2	1	1
